# Supplementary material for: Cisplatin Induces Apoptosis in Mouse Neonatal Testes Organ Culture
Source: Int J Mol Sci. 2022 Nov 1;23(21):13360. doi: 10.3390/ijms232113360 (PMC9658841; doi:10.3390/ijms232113360)
Supplement: Supplementary file 1 [file ijms-23-13360-s001.zip]

Archive with 1 entries (1 files):
- ijms-1963445-supplementary.pdf
